# Supplementary material for: Trends in Norovirus Genotypes in South Korea, 2019–2024: Insights from Nationwide Dual Typing Surveillance
Source: Viruses. 2025 Nov 30;17(12):1572. doi: 10.3390/v17121572 (PMC12737402; doi:10.3390/v17121572)
Supplement: Supplementary file 1 [file viruses-17-01572-s001.zip]

Archive with 1 entries (1 files):
- viruses-3939763-supplementary.pdf
